# Supplementary material for: Encapsulation of SAAP-148 in Octenyl Succinic Anhydride-Modified Hyaluronic Acid Nanogels for Treatment of Skin Wound Infections
Source: Pharmaceutics. 2023 Jan 28;15(2):429. doi: 10.3390/pharmaceutics15020429 (PMC9967827; doi:10.3390/pharmaceutics15020429)
Supplement: Supplementary file 1 [file pharmaceutics-15-00429-s001.zip]

Archive with 1 entries (1 files):
- pharmaceutics-2135898-supplementary.pdf
